# Supplementary material for: HMOs Impact the Gut Microbiome of Children and Adults Starting from Low Predicted Daily Doses
Source: Metabolites. 2024 Apr 20;14(4):239. doi: 10.3390/metabo14040239 (PMC11052010; doi:10.3390/metabo14040239)
Supplement: Supplementary file 1 [file metabolites-14-00239-s001.zip]

Archive with 1 entries (1 files):
- metabolites-2918530-supplementary.pdf
